# Supplementary material for: Skin melanin is associated with body temperature regulation in humans and mice
Source: PLoS One. 2025 Nov 7;20(11):e0334735. doi: 10.1371/journal.pone.0334735 (PMC12594334; doi:10.1371/journal.pone.0334735)
Supplement: S1 Table — (CSV) [file pone.0334735.s001.csv]

id	temperature	melanin	ITA
1	36.6	663	18
2	36.7	774.333333333333	-5
3	36.5	865.333333333333	-42
4	36.8	851	-36
5	36.7	828.666666666667	-36
6	35.9	798.666666666667	-11
7	36.8	882.333333333333	-44
8	35.2	738.333333333333	13
9	36.9	835.333333333333	-27
10	37.2	873.333333333333	-38
11	37.1	768.666666666667	-8
12	36.6	856.333333333333	-13
13	37.9	806.666666666667	-3
14	37	733.666666666667	11
15	37.3	660	10
16	36.8	697	18
17	37.3	871.666666666667	-55
18	35.6	644.666666666667	30
19	36	623.333333333333	37
20	37	838	-30
21	36.7	852.333333333333	-28
22	37	835.666666666667	-27
23	36.7	865.333333333333	-32
24	38	823.666666666667	-28
25	37.3	853.666666666667	-25
26	36.1	675	15
27	36.7	875.666666666667	-47
28	35.1	605.666666666667	46
29	36.9	857.333333333333	-27
30	36.6	820.666666666667	-34
31	39.5	742.333333333333	-4
32	36.4	590	31
33	37	811.666666666667	-12
34	37.9	864	-35
35	37.5	746.333333333333	-4
36	37.4	843	-38
37	37.4	881	-57
38	37	801.333333333333	-8
39	36.6	717.666666666667	9
40	36.6	643.333333333333	10
41	37.2	898	-57
42	36.7	787	-11
43	36.7	870.333333333333	-44
44	36.9	708.333333333333	9
45	36.6	755.666666666667	-11
46	37.4	630	25
47	37.1	882	-57
48	36.6	847	-30
49	36.6	886.333333333333	-47
50	34.6	648.333333333333	12
51	36.8	726.666666666667	2
52	36.8	800.333333333333	-17
53	36.7	838	-36
54	37.2	860	-33
55	36.6	873.333333333333	-38
56	36.6	826	-12
57	36.6	895.333333333333	-54
58	38.5	874.333333333333	-42
59	37.6	877	-42
60	36.8	630	31
61	36.5	848	-33
62	36.4	716.333333333333	0
63	37.9	856.333333333333	-36
64	36.9	843.333333333333	-38
65	37.1	879.666666666667	-55
66	36.9	744	-1
67	36.8	749	4
68	36.6	693	11
69	36.4	803.666666666667	-11
70	36.6	847	-33
71	36.7	849.666666666667	-29
72	34.6	861.333333333333	-35
73	36.5	777.666666666667	-8
74	36.6	869	-52
75	35	852	-26
76	36.6	909.666666666667	-63
77	36.5	869	-48
78	36.5	821	-25
79	36.8	901.666666666667	-51
80	36.4	865.333333333333	-37
81	36.5	707	9
82	36.8	835.333333333333	-25
83	37.1	906.333333333333	-64
84	36.7	830	-36
85	37	908	-61
86	37.2	838	-25
87	38.5	805.333333333333	-24
88	36.6	869.333333333333	-39
89	36.6	899	-57
90	35.9	639.333333333333	30
91	36.9	768.666666666667	1
92	36.9	806.666666666667	-30
93	36.8	618.666666666667	25
94	36.9	779	-11
95	36.7	750.333333333333	-1
96	36.7	877	-39
97	37	605.333333333333	30
98	37.2	828.666666666667	-20
99	35.3	780.333333333333	-11
100	36.6	708.666666666667	4
101	36.8	899	-55
102	36.7	632.666666666667	33
103	36.8	908	-71
104	37.3	869	-54
105	36.9	631.333333333333	58
106	36.5	650	19
107	37.1	625	31
108	36.6	596.333333333333	56
109	36.7	654	12
110	37.1	601.333333333333	30
111	37.4	633	12
112	36.4	703	16
113	36.6	633	36
114	36.3	588.333333333333	28
115	36.6	723	2
116	37.1	857.333333333333	-30
117	36.4	866.333333333333	-41
118	37.4	879.666666666667	-72
119	36.6	873	-53
120	36.6	642	31
121	36.4	668.333333333333	-7
122	36.9	672	30
123	36.7	783	-11
124	36.8	871.666666666667	-51
125	36.8	908.333333333333	-73
126	36.9	883.666666666667	-57
127	34.1	612	30
128	37.1	935.666666666667	-71
129	35.4	622.333333333333	42
130	36.8	609.333333333333	23
131	37	670.666666666667	13
132	34.8	648.333333333333	31
133	36.9	768.666666666667	-6
134	36.7	609.333333333333	30
135	36.8	809	-13
136	37	557.333333333333	44
137	36.9	587.333333333333	44
138	37.2	633	30
139	36.6	824.666666666667	-30
140	37	596.333333333333	30
141	36.8	905.333333333333	-64
142	36.7	649.666666666667	31
143	36.9	871.666666666667	-39
144	36.9	921.333333333333	-67
145	36.9	756.666666666667	-6
146	36.7	571.666666666667	36
147	35.6	671	24
148	37.3	617.333333333333	26
149	36.6	729.333333333333	6
150	36.8	889	-50
151	36.5	767.333333333333	-2
152	37.2	623.666666666667	51
153	36.3	802	-8
154	37	754.333333333333	1
155	36.7	613.333333333333	46
156	37.4	885	-43
157	36.4	890	-52
158	36.9	619.666666666667	18
159	36.7	822	-32
160	36.9	889	-49
161	36.7	791	-11
162	36.6	837.333333333333	-21
163	37.2	854.666666666667	-24
164	36.5	858.666666666667	-22
165	36.9	798.666666666667	-29
166	37.3	781.666666666667	-5
167	36.7	537.333333333333	55
168	36.4	798.666666666667	-10
169	36.4	809	-37
170	36.8	638.333333333333	28
171	37.1	797	-10
172	36.5	887.666666666667	-57
173	36.8	711.333333333333	24
174	36.9	836	-29
175	37	863	-41
176	36.5	773.333333333333	-8
177	36.7	848.666666666667	-36
178	36.1	555.333333333333	33
179	37.1	813	-36
180	37.3	842	-38
181	36.9	847	-39
182	36.8	846.666666666667	-46
183	36.7	899.333333333333	-64
184	36.6	845.333333333333	-35
185	36.7	643.333333333333	20
186	36.5	789.666666666667	-22
187	36.4	568.666666666667	45
188	34.2	861.333333333333	-42
189	36.6	882.333333333333	-47
190	36.6	834.333333333333	-29
191	36.5	870.333333333333	-47
192	36.9	840	-40
193	36.5	748	12
194	36.6	862.666666666667	-43
195	36.7	866.666666666667	-26
196	36.7	869.333333333333	-43
197	38.3	869.333333333333	-38
198	36.7	745	-3
199	36.5	665.333333333333	29
200	36.7	873.333333333333	-43
201	35.2	792	-8
202	36.9	898	-53
203	36.9	660.333333333333	44
204	36.6	824.666666666667	-22
205	36.1	651	5
206	36.6	709	13
207	37.4	766.333333333333	-5
208	36.3	751.666666666667	17
209	36.8	630.333333333333	27
210	36.2	659	5
211	36.7	857.333333333333	-27
212	36.8	906.666666666667	-60
213	36.7	853	-30
214	36.7	934.666666666667	-77
215	36.5	631.666666666667	33
216	36.8	711	11
217	36.9	634.333333333333	13
218	35.9	792	-12
219	36.9	804	-15
220	36.5	807.666666666667	-20
221	37.3	796	-11
222	36.5	839.333333333333	-46
223	36.7	864.666666666667	-38
224	36.5	848.666666666667	-39
225	37.2	823.333333333333	-35
226	36.4	857.333333333333	-39
227	36.8	877	-47
228	36.7	770	-2
229	36.6	791	-19
230	36.9	848.666666666667	-39
231	36.7	896.333333333333	-40
232	37.5	860	-33
233	37	741.333333333333	-8
234	35.2	780.666666666667	-16
235	36.5	712.333333333333	9
236	36.7	894	-55
237	36.6	735	-2
238	37	766.333333333333	-27
239	34.7	819.666666666667	-12
240	37.4	842	-30
241	36.6	858.666666666667	-37
242	37	809	-12
243	36.8	804	-24
244	36.1	620	38
245	36.8	819.666666666667	-22
246	36.5	801.333333333333	-2
247	36.5	906.666666666667	-62
248	38.5	852.333333333333	-30
249	36.5	680	2
250	37.6	933.333333333333	-71
251	34.9	904.666666666667	-63
252	36.4	890	-51
253	36.2	862.333333333333	-42
254	36.7	708.666666666667	16
255	36.7	787	-16
256	37.1	831.666666666667	-30
257	37.2	787	-23
258	37.4	833.666666666667	-26
259	36.5	803.666666666667	-8
260	37.6	862.666666666667	-45
261	36.7	885	-64
262	36.8	873.333333333333	-33
263	36.7	877	-45
264	36.9	772.333333333333	-21
265	36.7	899	-64
266	37.4	875.333333333333	-47
267	36.7	791	-9
268	36.5	835	-23
269	37	887.666666666667	-44
270	36.7	844.666666666667	-33
271	37.9	744	9
272	36.8	916	-71
273	36.3	857.333333333333	-33
274	37.4	763.333333333333	-8
275	37.2	736	6
